# Supplementary material for: The Risk of Psychological Stress on Cancer Recurrence: A Systematic Review
Source: Cancers (Basel). 2021 Nov 19;13(22):5816. doi: 10.3390/cancers13225816 (PMC8616395; doi:10.3390/cancers13225816)
Supplement: Supplementary file 1 [file cancers-13-05816-s001.zip]

Archive with 1 entries (1 files):
- cancers-1449172 supple for XML.pdf
